# Supplementary material for: Rapid target foraging with reach or gaze: The hand looks further ahead than the eye
Source: PLoS Comput Biol. 2017 Jul 6;13(7):e1005504. doi: 10.1371/journal.pcbi.1005504 (PMC5500014; doi:10.1371/journal.pcbi.1005504)
Supplement: S2 File — (M) [file pcbi.1005504.s002.m]

% Data stored in  ploscb_foraging_data  as a table T with the following columns
%     'Experiment'        1=arm_free 2=arm_fixed_order 3=eye_free
%     'ExperimentName'    names as above
%     'Condition'         1=size_vary 2=val_vary 3=size_val_pos_corr 4=size_val_neg_corr
%     'ConditionName'     names as above
%     'Participant'       subject number
%     'Trial'             trial numer
%     'HarvestedTargets'  list of harvested target numbers in order of  harvests
%     'HarvestTimes'      list of corresponding harvest times
%     'TargetNum'         targets numbers of 15 dipslayed targets
%     'TargetPosX'        corresponding x positions
%     'TargetPosY'        corresponding y positions
%     'TargetSize'        corresponding target sizes
%     'TargetValue'       corresponding values
